# Supplementary material for: Virological and Genetic Characterization of the Unusual Avian Influenza H14Nx Viruses in the Northern Asia
Source: Viruses. 2023 Mar 11;15(3):734. doi: 10.3390/v15030734 (PMC10058565; doi:10.3390/v15030734)
Supplement: Supplementary file 1 [file viruses-15-00734-s001.zip]

Archive with 1 entries (1 files):
- viruses-2102710-supplementary.pdf
